# Supplementary material for: Effects of Climate Change Scenarios on Population and Distribution Pattern of Tree–Ferns in Nepal
Source: Ecol Evol. 2025 Mar 30;15(4):e71179. doi: 10.1002/ece3.71179 (PMC11955302; doi:10.1002/ece3.71179)
Supplement: Supplementary file 2 — File S2. Field geo‐coordinate points of tree‐ferns in Nepal. [file ECE3-15-e71179-s002.xlsx]

## Sheet: Sheet1
Supplementary file 2. Field geocoordinate points of tree-ferns in Nepal
District	Locality	Long	Lat	Altitude	Collection Date	Number/400		Collector
Kaski	Danadapari, Hemaja	28.2835	83.8984	1074	2017.12	1	0.25
Taplejung	Tamur	27.378	87.638	730	1992.05		1	Toshiyuki Nakaike
Taplejung	Along the Tamur River from Mitlung to Thumba	27.3769	87.6306	750	1992.11		1
Tanahun	Byans Municipality, Risti	28.1241	84.3304	630	2017.12	1	0.25	Skarki
Sankhuwasawa	Botebus - Fururu	27.416	87.201	1900	1977.07		1
Ramechap	Manthali	27.373	86.0266	760	1979.05		1
Lamjung	Rambazar, Marsyandi george	28.3642	84.4027	1092	2017.12	2	0.5
Lamjung	Mana-Lamjun roard	28.3548	84.4012	1068	2017.12	4	1
Lamjung	Syange	28.383	84.4006	1116	2017.12	5	1.25
Lamjung	Marsyndi george	28.363	84.4026	1080	2017.12	5	1.25
Lamjung	Rambazar, Marsyandi george	28.3763	84.3995	1086		6	1.5
Lamjung	Syange	28.3821	84.4004	1121	2017.12	9	2.25
Lamjung	Syange	28.383	84.4006	1120	2017.12	11	2.75
Lamjung	Ridhikhola/ Marsyandiriver	28.3764	84.3987	1090		20	5
Lamjung	Kavrednada	28.3617	84.4021	1089	2017.12	20	5
Lamjung	Syange	28.3821	84.4004	1099	2017.12	41	10.25
Kaski	Danadapari, Hemaja	28.2818	83.8967	1158	2017.12	1	0.25
kaski	Sidane	28.2253	83.827	1600	2017.12	1	0.25
kaski	Raniban	28.1979	83.9663	871	2017.12	1	0.25
Kaski	Souryabas	28.1659	84.1706	892	2017.12	1	0.25
Kaski	Kalikathan	28.1652	84.1848	719	2017.12	1	0.25
Kaski	Thumki-5	28.1649	84.1911	670	2017.12	1	0.25	K.R.Rajbhandari and B.Roy
Kaski	Astam, Dhital	28.2987	83.9095	1449	2017.12	2	0.5	B.K.Basnet, D.R.Kandel,R.Acharya,H.R.Paudel,R.chetri,A.KC,R. Ghimire and S. Silwal.
Kaski	Sarankot	28.2468	83.9706	1137	2017.12	2	0.5
Kaski	Damdame	28.2363	83.8278	1326	2017.12	2	0.5
kaski	Sidane	28.2333	83.8272	1342	2017.12	2	0.5
kaski	Sidane	28.2277	83.8275	1543	2017.12	2	0.5	N.Thapa and B.K. Barnut
Kaski	Rupakot-7	28.1726	84.158	806	2017.12	2	0.5
Kaski	Kalikathan	28.1671	84.179	722	2017.12	2	0.5
Kaski	Kalikathan	28.1666	84.1791	719	2017.12	2	0.5
Kaski	Lakeshore, Begnaslake	28.1658	84.0938	695	2017.12	2	0.5	H. Ikeda, T Kawahara,O yano, N. yamamoto,M.F.Watson, Z.H.Li,M.N.Subedi and S.K.Acharya
Kaski	Bhujrung Khola	28.3294	83.9901	1308	2017.12	3	0.75
Kaski	Machhapuchhre-8	28.329	83.882	1273	2017.12	3	0.75
kaski	Sandikhola, Dhital	28.3141	83.8698	1337	2017.12	3	0.75
Kaski	Hemajakot, Dhital	28.3015	83.8871	1338	2017.12	3	0.75
Kaski	Naya pool, Kaski	28.2981	83.7773	1150	2017.12	3	0.75
Kaski	Lumle, Annapurna- 6	28.2978	83.8156	1712	2017.12	1	0.75
Kaski	Astam, Dhital	28.294	83.9134	1415	2017.12	3	0.75	D.P.Joshi and T.K.Bhattacharaya
Kaski	Damdame	28.235	83.8256	1313	2017.12	3	0.75
Kaski	Upper Sidane	28.224	83.8265	1615	2017.12	3	0.75
Kaski	Lakeshore, Begnaslake	28.1658	84.0942	693	2017.12	3	0.75	C.R.Fraser. Jenkins
Kaski	Bhujrung Khola	28.3287	83.9721	1230	2017.12	4	1
Kaski	Lumle, Annapurna- 6	28.2958	83.8139	1672	2017.12	4	1
Kaski	Danadapari, Hemaja	28.2769	83.9016	1326	2017.12	4	1
Kaski	Birim	28.2283	83.904	840		1	1
Kaski	Birim, Pokhara 23	28.228	83.9068	835		2	1
Kaski	Pame	28.228	83.9075	820	2017.12		1
Kaski	Birim, Pokhara 24	28.2263	83.901	840		3	1
Kaski	Birim	28.2255	83.907	850	2022.05	1	1
Kaski	Margi	28.225	83.9115	820	2022.05	1	1
Kaski	Birim, Pokhara 24	28.2243	83.898	860		2	1
kaski	Rani baan, Pokhara	28.1974	83.9659	888	2021.09		1
Kaski	Rabi baan, World peace biodiversity garden	28.1974	83.9659	915	2015.06		1
Kaski	Jhijhirka, Dhital	28.2934	83.9235	1342	2017.12	5	1.25
Kaski	Danadapari, Hemaja	28.2835	83.8959	1104	2017.12	5	1.25
Kaski	Damdame	28.2363	83.8275	1326	2017.12	5	1.25
Kaski	Sidane	28.2349	83.8259	1305	2017.12	5	1.25
kaski	Sidane	28.2341	83.8261	1326	2017.12	5	1.25
Kaski	Ghichekhola, Machhapuchhre-8	28.3303	83.8803	1243	2017.12	6	1.5
Kaski	Machhapuchhre-8	28.3301	83.8805	1254	2017.12	6	1.5
Kaski	Lumle, Annapurna- 6	28.2983	83.8136	1738	2017.12	6	1.5
Kaski	Ghichekhola, Machhapuchhre-8	28.3295	83.8781	1322	2017.12	7	1.75
Kaski	Pathlekholsa Machhapuchhre -9	28.329	83.8766	1340	2017.12	7	1.75
Kaski	Lumle, Annapurna- 6	28.3039	83.8139	1689	2017.12	7	1.75
Kaski	Lumle, Annapurna- 6	28.2961	83.8047	1565	2017.12	7	1.75
Kaski	Danadapari, Hemaja	28.282	83.8972	1135	2017.12	7	1.75
Kaski	Danadapari, Hemaja	28.2768	83.9013	1335	2017.12	7	1.75
kaski	Sidane	28.2346	83.8268	1314	2017.12	7	1.75
kaski	Sidane	28.2332	83.8271	1342	2017.12	7	1.75
Kaski	Lakeshore, Begnaslake	28.1665	84.0945	699	2017.12	7	1.75	K.R.Rajbhandari
Kaski	Machhapuchhre-8	28.3301	83.8806	1256	2017.12	8	2
kaski	Sandikhola, Dhital	28.3138	83.8699	1343	2017.12	8	2
kaski	Chinneswara, Dhital	28.3013	83.8868	1399	2017.12	8	2
Kaski	Lumle, Annapurna- 6	28.2961	83.815	1700	2017.12	8	2
Kaski	Lumle, Annapurna- 4	28.2933	83.8042	1466	2017.12	8	2
Kaski	Hemja	28.2907	83.9281	1285	2017.12	8	2
Kaski	Danadapari, Hemaja	28.2803	83.9027	1229	2017.12	8	2
Kaski	Danadapari, Hemaja	28.2787	83.9021	1273	2017.12	8	2
Kaski	Danadapari, Hemaja	28.2767	83.9003	1369	2017.12	8	2
Kaski	Danadapari, Hemaja	28.2763	83.8998	1397	2017.12	8	2
Kaski	Danadapari, Hemaja	28.2366	83.8277	1327	2017.12	8	2
kaski	Sidane	28.2345	83.8265	1322	2017.12	8	2
Kaski	Ghichekhola, Machhapuchhre-8	28.33	83.8881	1258	2017.12	9	2.25
kaski	Sandikhola, Dhital	28.3135	83.8701	1346	2017.12	9	2.25
Kaski	Lumle, Annapurna- 6	28.2978	83.8133	1743	2017.12	9	2.25
Kaski	Danadapari, Hemaja	28.2824	83.8962	1137	2017.12	9	2.25
Kaski	Lwang M 8	28.3236	83.8733	1258	2017.12	10	2.5
Kaski	Danadapari, Hemaja	28.2763	83.8998	1163	2017.12	10	2.5
Kaski	Damdame	28.2361	83.8258	1321	2017.12	10	2.5
Kaski	Danadapari, Hemaja	28.2817	83.8971	1162	2017.12	11	2.75
Kaski	Danadapari, Hemaja	28.298	83.8976	1092	2017.12	12	3
Kaski	Bhujrung Khola	28.3285	83.9735	1230	2017.12	13	3.25
Kaski	Souryabas	28.1674	84.1786	721	2017.12	14	3.5
Kaski	Lwang Magari Khola M8	28.3317	83.8814	1199	2017.12	15	3.75
Kaski	Ghichekhola, Machhapuchhre-8	28.333	83.8803	1248	2017.12	16	4
Kaski	Ghichekhola, Machhapuchhre-8	28.3304	83.8838	1239	2017.12	16	4
Kaski	Danadapari, Hemaja	28.2825	83.8976	1109	2017.12	18	4.5
Kaski	Sandikhola, dhital 6	28.3419	83.8703	1154	2017.12	20	5
Kaski	Indikhola, M 8	28.3194	83.8631	1175	2017.12	20	5
Kaski	Bhujrung Khola	28.3283	83.976	1227	2017.12	32	8
Kaski	Bhujrung Khola	28.3286	83.9895	1301	2017.12	44	11
Kaski	Bhujrung Khola	28.3281	83.9883	1294	2017.12	52	13
Kaski	Bhujrung Khola	28.3283	83.9892	1300	2017.12	60	15
Bhojpur	Dingla Churkhowa	27.3733	87.1469	740	1965.02		1
